# Supplementary material for: Structure–Activity Relationships, Molecular Mechanisms, and Ecotoxicological Evaluation Underlying Nucleoside-Mediated Antifouling Activity
Source: Biomolecules. 2026 Apr 14;16(4):584. doi: 10.3390/biom16040584 (PMC13114020; doi:10.3390/biom16040584)
Supplement: Supplementary file 1 [file biomolecules-16-00584-s001.zip]

Archive with 1 entries (1 files):
- biomolecules-4211347-supplementary.pdf
